# Supplementary material for: Balloon inflation for a mechanical tricuspid valve thrombosis: case report
Source: Eur Heart J Case Rep. 2025 Jul 31;9(8):ytaf367. doi: 10.1093/ehjcr/ytaf367 (PMC12342785; doi:10.1093/ehjcr/ytaf367)
Supplement: ytaf367_Supplementary_Data [file ytaf367_supplementary_data.zip]

Archive with 5 entries (5 files):
- CT-2.mp4
- Cath-1.avi
- Cath-2.avi
- Cath-3.avi
- CT-1.mp4
